# Supplementary material for: Experimental and Numerical Study of Coupled Metronomes on a Floating Platform
Source: Entropy (Basel). 2025 Aug 27;27(9):908. doi: 10.3390/e27090908 (PMC12469052; doi:10.3390/e27090908)
Supplement: Supplementary file 1 [file entropy-27-00908-s001.zip]

Archive with 1 entries (1 files):
- entropy-3833477-supplementary.pdf
